# Supplementary material for: Biphasic α2β1 Integrin Expression in Breast Cancer Metastasis to Bone
Source: Int J Mol Sci. 2021 Jun 27;22(13):6906. doi: 10.3390/ijms22136906 (PMC8269289; doi:10.3390/ijms22136906)
Supplement: Supplementary file 1 [file ijms-22-06906-s001.zip]

Archive with 1 entries (1 files):
- ijms-1250048-supplementary.pdf
